# Supplementary material for: Real‐world prognostic factors for survival among treated patients with metastatic pancreatic ductal adenocarcinoma
Source: Cancer Med. 2021 Nov 22;10(24):8934–43. doi: 10.1002/cam4.4415 (PMC8683530; doi:10.1002/cam4.4415)
Supplement: Supplementary file 1 — Table S1 [file CAM4-10-8934-s001.xlsx]

## Sheet: Survival Models
Cox Proportional Hazards Models for overall survival by metastatic treatment regimen
		Overall 1L Treated Patients						1L Gemcitabine + Paclitaxel Protein-Bound						1L FOLFIRINOX						1L Gemcitabine Monotherapy						2L Liposomal irinotecan
	Categories	Univariable Hazard Ratio	95% CI	p-value	Multivariable Hazard Ratio	95% CI	p-value	Univariable Hazard Ratio	95% CI	p-value	Multivariable Hazard Ratio	95% CI	p-value	Univariable Hazard Ratio	95% CI	p-value	Multivariable Hazard Ratio	95% CI	p-value	Univariable Hazard Ratio	95% CI	p-value	Multivariable Hazard Ratio	95% CI	p-value	Univariable Hazard Ratio	95% CI	p-value	Multivariable Hazard Ratio	95% CI	p-value
	Age Categories at Metastatic Diagnosis
	70-79 years old (ref)
	<40 years old	0.8	0.47-1.35	0.401	0.73	0.43-1.25	0.252	0.5	0.16-1.56	0.233	0.55	0.18-1.72	0.302	1.07	0.55-2.09	0.848	0.9	0.45-1.79	0.765
	40-49 years old	0.82	0.67-1.01	0.062	0.78	0.63-0.95	0.016	0.89	0.61-1.31	0.562	0.89	0.6-1.3	0.537	0.9	0.65-1.25	0.538	0.85	0.6-1.19	0.343	9.08	2.14-38.64	0.003	6	1.36-26.48	0.018	0.47	0.12-1.94	0.3	0.32	0.07-1.43	0.137
	50-59 years old	0.87	0.78-0.97	0.013	0.85	0.76-0.95	0.004	1.08	0.91-1.28	0.386	0.94	0.79-1.12	0.481	0.89	0.72-1.09	0.261	0.89	0.72-1.1	0.277	0.84	0.5-1.42	0.513	1.03	0.59-1.81	0.91	0.99	0.63-1.57	0.975	1.32	0.8-2.18	0.285
	60-69 years old	0.92	0.84-1	0.057	0.88	0.81-0.97	0.006	0.95	0.83-1.08	0.443	0.88	0.78-1.01	0.068	0.99	0.82-1.19	0.917	0.94	0.77-1.13	0.492	1.12	0.78-1.62	0.529	1.36	0.92-2	0.124	0.87	0.63-1.21	0.416	1.01	0.7-1.46	0.95
	>=80 years old	1.06	0.94-1.2	0.332	1.03	0.91-1.17	0.609	0.95	0.8-1.13	0.548	0.97	0.81-1.16	0.735	1.36	0.83-2.24	0.222	0.97	0.56-1.68	0.913	0.93	0.69-1.28	0.672	0.95	0.68-1.33	0.751	0.82	0.52-1.31	0.404	0.97	0.59-1.62	0.922
	Gender
	Male (ref)
	Female	0.88	0.82-0.95	<0.001	0.87	0.8-0.93	<0.001	0.88	0.79-0.98	0.02	0.89	0.79-0.99	0.036	0.84	0.72-0.97	0.018	0.81	0.69-0.94	0.006	0.84	0.65-1.1	0.2	0.69	0.52-0.91	0.01	1.17	0.88-1.56	0.279	1.04	0.76-1.43	0.786
	BMI
	Normal weight
	Underweight	1.42	1.21-1.67	<0.001	1.32	1.12-1.55	<0.001	1.41	1.12-1.78	0.003	1.29	1.02-1.64	0.032	2	1.36-2.93	<0.001	2.06	1.38-3.07	<0.001	1.52	0.88-2.62	0.135	1.51	0.86-2.65	0.149	1.47	0.8-2.7	0.211	1.18	0.6-2.33	0.63
	Overweight	0.93	0.86-1.02	0.128	0.93	0.85-1.01	0.095	0.99	0.87-1.13	0.855	0.99	0.87-1.14	0.93	0.82	0.69-0.98	0.025	0.78	0.66-0.93	0.006	1.17	0.85-1.61	0.328	1.13	0.81-1.58	0.476	0.86	0.61-1.21	0.385	0.74	0.51-1.09	0.126
	Obese	1.02	0.92-1.12	0.711	1.01	0.91-1.11	0.879	1.03	0.89-1.2	0.649	1.02	0.88-1.18	0.833	1.01	0.83-1.22	0.938	0.97	0.8-1.18	0.784	1.21	0.83-1.77	0.324	1.07	0.71-1.63	0.746	0.89	0.6-1.33	0.57	0.81	0.52-1.24	0.33
	Missing	1.01	0.75-1.35	0.967	1.11	0.82-1.5	0.505	0.83	0.52-1.33	0.432	0.84	0.52-1.37	0.49	0.89	0.42-1.87	0.75	0.87	0.4-1.89	0.718	3.14	1.63-6.07	<0.001	2.16	1.06-4.38	0.034	1.34	0.42-4.23	0.623	1.74	0.48-6.3	0.401
	Smoking Status
	No history of smoking (ref)
	History of smoking	1.11	1.03-1.2	0.005	1.07	0.99-1.15	0.089	1.11	0.99-1.24	0.071	1.08	0.97-1.21	0.176	1.14	0.99-1.32	0.069	1.16	1-1.34	0.055	0.95	0.73-1.23	0.685	0.78	0.58-1.04	0.092	0.97	0.73-1.29	0.852	0.93	0.69-1.26	0.654
	Unknown/not documented	0.72	0.23-2.23	0.569	0.7	0.22-2.17	0.532	0	0-Inf	0.991	0	0-Inf	0.991	1.18	0.29-4.74	0.816	1.16	0.29-4.71	0.837	0.36	0.05-2.55	0.303	0.57	0.08-4.33	0.588
	Disease Stage
	Stage I-III (ref)
	Stage IV	1.25	1.15-1.36	<0.001				1.35	1.19-1.54	<0.001				1.27	1.06-1.53	0.008	1.24	1.03-1.5	0.025	1.88	1.39-2.55	<0.001				0.9	0.67-1.21	0.48
	Unknown	1.24	1.06-1.46	0.008				1.13	0.88-1.46	0.332				2.21	1.46-3.33	<0.001	1.94	1.24-3.02	0.003	1.17	0.66-2.06	0.593				0.86	0.48-1.55	0.611
	Prior Surgery
	No/Unknown (ref)
	Yes	0.72	0.65-0.79	<0.001	0.79	0.72-0.87	<0.001	0.67	0.57-0.77	<0.001	0.77	0.66-0.89	<0.001	0.71	0.58-0.86	<0.001				0.41	0.28-0.6	<0.001	0.43	0.29-0.64	<0.001	0.95	0.68-1.33	0.762
	ECOG Score
	0 (ref)
	1	1.36	1.23-1.49	<0.001	1.26	1.15-1.38	<0.001	1.32	1.14-1.52	<0.001	1.2	1.04-1.38	0.013	1.45	1.22-1.72	<0.001	1.4	1.17-1.67	<0.001	1.07	0.69-1.67	0.757	1.1	0.69-1.76	0.685	1.02	0.68-1.53	0.917	1.09	0.7-1.69	0.707
	2+	2.16	1.92-2.43	<0.001	1.62	1.43-1.83	<0.001	1.75	1.47-2.09	<0.001	1.42	1.18-1.7	<0.001	2.22	1.68-2.94	<0.001	1.5	1.11-2.02	0.008	2.1	1.37-3.24	<0.001	1.82	1.14-2.91	0.012	1.8	1.14-2.87	0.012	1.79	1.08-2.96	0.023
	Missing	1.3	1.17-1.45	<0.001	1.22	1.09-1.37	<0.001	1.27	1.08-1.51	0.005	1.16	0.97-1.38	0.094	1.21	0.99-1.49	0.067	1.14	0.91-1.41	0.251	1.67	1.04-2.68	0.033	1.75	1.07-2.86	0.025	0.84	0.52-1.35	0.467	0.81	0.48-1.36	0.42
	Presence of Ascites
	No/Unknown (ref)
	Yes	1.71	1.41-2.06	<0.001	1.37	1.13-1.66	0.002	1.51	1.12-2.04	0.007				1.64	1.12-2.4	0.01	1.48	1-2.21	0.052	2.35	1.2-4.63	0.013	1.91	0.91-4.01	0.088	9.45	3.7-24.17	<0.001	10.37	3.67-29.27	<0.001
	Number of Metastases
	0/Not captured (ref)
	1	1.08	0.99-1.17	0.083				1.07	0.95-1.21	0.252				1.08	0.92-1.27	0.347				1.07	0.79-1.46	0.653				0.89	0.65-1.23	0.487
	2+	1.19	1.04-1.36	0.01				1.01	0.82-1.25	0.901				1.33	1.03-1.72	0.031				1.44	0.78-2.66	0.243				1.25	0.84-1.87	0.275
	Neutrophil Count
	Normal (ref)
	Abnormal	1.6	1.46-1.75	<0.001				1.68	1.47-1.92	<0.001				1.61	1.35-1.91	<0.001				1.53	1.12-2.08	0.007				1.26	0.89-1.79	0.189
	Unknown/Not tested	1.16	1.05-1.28	0.003				1.2	1.04-1.39	0.012				1.16	0.95-1.4	0.142				1.06	0.74-1.5	0.756				1.28	0.9-1.83	0.165
	Lymphocyte Count
	Normal (ref)
	Abnormal	1.32	1.22-1.43	<0.001				1.3	1.15-1.47	<0.001				1.33	1.13-1.57	<0.001				1.19	0.89-1.61	0.246				1.07	0.79-1.45	0.672
	Unknown/Not tested	1.09	0.94-1.26	0.239				1.12	0.91-1.39	0.289				1.15	0.86-1.54	0.338				1	0.64-1.57	0.998				1.37	0.74-2.55	0.316
	White Blood Count
	Normal (ref)
	Abnormal	1.52	1.4-1.65	<0.001	1.32	1.21-1.44	<0.001	1.6	1.41-1.8	<0.001	1.38	1.22-1.57	<0.001	1.5	1.27-1.77	<0.001	1.35	1.14-1.6	<0.001	1.44	1.08-1.91	0.013				1.2	0.88-1.64	0.248	1.36	0.97-1.92	0.079
	Unknown/Not tested	1.09	0.93-1.28	0.272	0.94	0.8-1.11	0.49	1.11	0.88-1.41	0.38	0.97	0.75-1.24	0.802	1.2	0.88-1.63	0.247	1.01	0.73-1.4	0.959	1.09	0.59-2.03	0.782				1.74	0.91-3.31	0.094	1.35	0.67-2.73	0.4
	Serum Albumin
	Normal (ref)
	Abnormal	1.92	1.78-2.08	<0.001	1.57	1.44-1.71	<0.001	1.74	1.55-1.95	<0.001	1.47	1.3-1.66	<0.001	1.93	1.64-2.27	<0.001	1.64	1.37-1.97	<0.001	1.84	1.39-2.44	<0.001	1.73	1.27-2.36	<0.001	1.89	1.4-2.53	<0.001	1.81	1.31-2.51	<0.001
	Unknown/Not tested	1.32	1.11-1.59	0.002	1.24	0.89-1.72	0.208	1.65	1.28-2.14	<0.001	1.31	0.83-2.05	0.243	1.18	0.8-1.73	0.412	1.02	0.53-1.96	0.953	1.78	1.11-2.86	0.016	1.62	0.98-2.68	0.059	1.27	0.18-9.13	0.813	7.3	0.57-92.95	0.126
	Alanine Transaminase (ALT)
	Normal (ref)
	Abnormal	1.21	1.12-1.31	<0.001	1	0.92-1.09	0.931	1.17	1.03-1.31	0.012	0.9	0.79-1.03	0.125	1.18	1.01-1.38	0.039				1.48	1.11-1.96	0.008				1.06	0.75-1.5	0.73
	Unknown/Not tested	1.15	0.96-1.37	0.131	0.86	0.46-1.6	0.631	1.45	1.11-1.88	0.006	0.84	0.28-2.51	0.76	1.2	0.84-1.71	0.317				1.59	0.99-2.56	0.055				0.46	0.15-1.47	0.19
	Aspartate Transaminase (AST)
	Normal (ref)
	Abnormal	1.42	1.31-1.53	<0.001				1.4	1.24-1.57	<0.001				1.38	1.18-1.62	<0.001				1.53	1.16-2.03	0.003				1.01	0.73-1.4	0.939	0.88	0.6-1.31	0.537
	Unknown/Not tested	1.2	1.01-1.44	0.043				1.54	1.18-2.01	0.001				1.25	0.88-1.8	0.215				1.64	1.02-2.64	0.042				0.46	0.14-1.45	0.185	0.15	0.02-1.52	0.109
	Alkaline Phosphatase (ALP)
	Normal (ref)
	Abnormal	1.62	1.5-1.75	<0.001	1.4	1.29-1.52	<0.001	1.73	1.54-1.94	<0.001	1.58	1.4-1.8	<0.001	1.53	1.31-1.77	<0.001	1.34	1.13-1.57	<0.001	1.72	1.3-2.29	<0.001				1.65	1.23-2.21	<0.001	1.57	1.13-2.17	0.007
	Unknown/Not tested	1.42	1.19-1.69	<0.001	1.62	0.89-2.93	0.112	1.81	1.39-2.35	<0.001	1.63	0.58-4.59	0.351	1.5	1.05-2.14	0.026	1.65	0.96-2.81	0.069	1.95	1.19-3.2	0.008				0.71	0.26-1.96	0.504	1.86	0.32-10.73	0.487
	Lactate Dehydrogenase (LDH)
	Normal (ref)
	Abnormal	1.12	0.96-1.31	0.14				1.16	0.92-1.46	0.222				1.18	0.85-1.62	0.325				1.14	0.62-2.09	0.673				0.96	0.53-1.76	0.904
	Unknown/Not tested	1.03	0.93-1.13	0.567				1.09	0.94-1.26	0.27				1.11	0.9-1.35	0.331				0.94	0.64-1.38	0.752				0.96	0.64-1.45	0.84
	Serum Bilirubin
	Normal (ref)
	Abnormal	1.39	1.26-1.52	<0.001	1.1	1-1.21	0.063	1.3	1.13-1.49	<0.001	1.07	0.92-1.24	0.363	1.32	1.11-1.58	0.002	1.04	0.86-1.26	0.653	1.9	1.42-2.56	<0.001				1.45	0.98-2.16	0.064
	Unknown/Not tested	1.09	0.95-1.25	0.215	0.84	0.69-1.04	0.108	1.3	1.05-1.62	0.017	0.91	0.65-1.27	0.57	1.06	0.81-1.37	0.686	0.94	0.66-1.33	0.727	1.37	0.86-2.18	0.181				1.04	0.15-7.46	0.969
	Hemoglobin A1C (HbA1C)
	Normal (ref)
	Abnormal	0.43	0.23-0.79	0.007				0.59	0.26-1.33	0.204				0.16	0.03-0.72	0.017				1	0.41-2.43	0.998				2.52	1.02-6.23	0.044	4.23	1.57-11.43	0.004
	Unknown/Not tested	0.52	0.29-0.92	0.023				0.68	0.33-1.44	0.318				0.2	0.05-0.8	0.023
	Carbohydrate Antigen 19-9 (CA 19-9)
	Normal (ref)
	Abnormal	1.36	1.22-1.53	<0.001	1.32	1.17-1.48	<0.001	1.46	1.23-1.74	<0.001	1.39	1.17-1.66	<0.001	1.23	0.97-1.56	0.087				1.34	0.9-2.01	0.149				1.59	0.99-2.54	0.053
	Unknown/Not tested	1.45	1.27-1.66	<0.001	1.42	1.22-1.65	<0.001	1.81	1.47-2.22	<0.001	1.77	1.41-2.23	<0.001	1.28	0.97-1.68	0.076				1.29	0.82-2.05	0.273				1.75	0.87-3.54	0.119
	Neutrophil to Lymphocyte Ratio (NTL)
	< 5 (ref)
	>= 5	1.8	1.66-1.96	<0.001				1.95	1.72-2.22	<0.001				1.59	1.34-1.87	<0.001				2.13	1.57-2.88	<0.001				1.49	1.07-2.07	0.019
	Missing	1.24	1.13-1.36	<0.001				1.32	1.15-1.52	<0.001				1.19	0.99-1.45	0.07				1.06	0.76-1.5	0.721				1.4	0.98-2	0.065
	Prior Regimen
	5-FU Based (No Gem)
	Gem-Based (No 5-FU)																									0.87	0.56-1.35	0.536	0.92	0.57-1.47	0.714
	Other																									0.6	0.28-1.32	0.207	0.6	0.27-1.34	0.214
