# Supplementary material for: Real‐world prognostic factors for survival among treated patients with metastatic pancreatic ductal adenocarcinoma
Source: Cancer Med. 2021 Nov 22;10(24):8934–43. doi: 10.1002/cam4.4415 (PMC8683530; doi:10.1002/cam4.4415)
Supplement: Supplementary file 2 — Table S2 [file CAM4-10-8934-s002.xlsx]

## Sheet: Survival Deciles
Demographic and Clinical Characteristics of Patients based on Survival Decile
	Characteristic	1L Treated Patients		2L Treated Patients		3L Treated Patients
		Low Risk, N = 363	High Risk, N = 363	Low Risk, N = 145	High Risk, N = 145	Low Risk, N = 51	High Risk, N = 51
	Age at Metastatic Diagnosis, Mean (SD), Median (IQR)	68 (10), 69 (62, 75)	69 (9), 70 (63, 76)	66 (11), 67 (58, 75)	67 (9), 67 (61, 74)	69 (9), 71 (65, 74)	65 (10), 65 (60, 70)
	Age Categories at Metastatic Diagnosis, n (%)
	<40 years old	2 (0.6%)	2 (0.6%)	1 (0.7%)	1 (0.7%)	0 (0%)	1 (2.0%)
	40-49 years old	15 (4.1%)	7 (1.9%)	12 (8.3%)	4 (2.8%)	4 (7.8%)	1 (2.0%)
	50-59 years old	58 (16%)	39 (11%)	27 (19%)	26 (18%)	2 (3.9%)	11 (22%)
	60-69 years old	122 (34%)	118 (33%)	43 (30%)	55 (38%)	14 (27%)	23 (45%)
	70-79 years old	126 (35%)	150 (41%)	46 (32%)	49 (34%)	26 (51%)	13 (25%)
	>=80 years old	40 (11%)	47 (13%)	16 (11%)	10 (6.9%)	5 (9.8%)	2 (3.9%)
	Body Height (cm), Mean (SD), Median (IQR)	169 (11), 170 (161, 177)	170 (13), 170 (163, 178)	170 (11), 169 (161, 178)	171 (10), 170 (163, 180)	170 (11), 170 (163, 175)	171 (10), 173 (163, 180)
	Body Weight (kg), Mean (SD), Median (IQR)	75 (18), 73 (63, 85)	75 (20), 74 (59, 87)	73 (19), 73 (59, 84)	70 (15), 69 (58, 80)	76 (21), 69 (60, 94)	70 (17), 69 (58, 81)
	BMI, n (%)
	Normal weight	157 (43%)	146 (40%)	55 (38%)	79 (54%)	22 (43%)	31 (61%)
	Underweight	11 (3.0%)	39 (11%)	11 (7.6%)	17 (12%)	3 (5.9%)	5 (9.8%)
	Overweight	115 (32%)	93 (26%)	49 (34%)	35 (24%)	14 (27%)	7 (14%)
	Obese	73 (20%)	80 (22%)	25 (17%)	11 (7.6%)	11 (22%)	7 (14%)
	Missing	7 (1.9%)	5 (1.4%)	5 (3.4%)	3 (2.1%)	1 (2.0%)	1 (2.0%)
	Treatment Initiation Year, n (%)
	2017	107 (29%)	123 (34%)	16 (11%)	39 (27%)	5 (9.8%)	5 (9.8%)
	2018	114 (31%)	115 (32%)	26 (18%)	41 (28%)	10 (20%)	14 (27%)
	2019	127 (35%)	115 (32%)	49 (34%)	52 (36%)	11 (22%)	21 (41%)
	2020	15 (4.1%)	10 (2.8%)	54 (37%)	13 (9.0%)	25 (49%)	11 (22%)
	Gender, n (%)
	Male	186 (51%)	224 (62%)	74 (51%)	85 (59%)	27 (53%)	28 (55%)
	Female	177 (49%)	139 (38%)	71 (49%)	60 (41%)	24 (47%)	23 (45%)
	Race, n (%)
	White	227 (63%)	244 (67%)	89 (61%)	100 (69%)	39 (76%)	39 (76%)
	Black or African American	29 (8.0%)	29 (8.0%)	12 (8.3%)	8 (5.5%)	3 (5.9%)	2 (3.9%)
	Asian	3 (0.8%)	9 (2.5%)	3 (2.1%)	6 (4.1%)	1 (2.0%)	1 (2.0%)
	Hispanic or Latino	0 (0%)	0 (0%)	0 (0%)	0 (0%)	0 (0%)	0 (0%)
	Other Race	47 (13%)	51 (14%)	28 (19%)	18 (12%)	3 (5.9%)	7 (14%)
	Unknown	57 (16%)	30 (8.3%)	13 (9.0%)	13 (9.0%)	5 (9.8%)	2 (3.9%)
	Region, n (%)
	Northeast	61 (17%)	49 (13%)	24 (17%)	18 (12%)	7 (14%)	9 (18%)
	Midwest	25 (6.9%)	47 (13%)	16 (11%)	21 (14%)	3 (5.9%)	9 (18%)
	South	153 (42%)	149 (41%)	65 (45%)	58 (40%)	23 (45%)	22 (43%)
	West	60 (17%)	47 (13%)	17 (12%)	21 (14%)	9 (18%)	1 (2.0%)
	Unknown	64 (18%)	71 (20%)	23 (16%)	27 (19%)	9 (18%)	10 (20%)
	Smoking Status, n (%)
	No history of smoking	173 (48%)	140 (39%)	72 (50%)	53 (37%)	29 (57%)	19 (37%)
	History of smoking	188 (52%)	223 (61%)	72 (50%)	92 (63%)	21 (41%)	32 (63%)
	Unknown/not documented	2 (0.6%)	0 (0%)	1 (0.7%)	0 (0%)	1 (2.0%)	0 (0%)
	Group Stage, n (%)
	Stage I-III	85 (23%)	77 (21%)	52 (36%)	34 (23%)	15 (29%)	10 (20%)
	Stage IV	259 (71%)	265 (73%)	85 (59%)	98 (68%)	35 (69%)	40 (78%)
	Unknown	19 (5.2%)	21 (5.8%)	8 (5.5%)	13 (9.0%)	1 (2.0%)	1 (2.0%)
	Site of Primary Tumor, n (%)
	Head	157 (43%)	208 (57%)	67 (46%)	80 (55%)	21 (41%)	24 (47%)
	Body	80 (22%)	56 (15%)	27 (19%)	26 (18%)	9 (18%)	9 (18%)
	Tail	70 (19%)	58 (16%)	32 (22%)	23 (16%)	13 (25%)	10 (20%)
	Overlapping sites	42 (12%)	30 (8.3%)	15 (10%)	11 (7.6%)	6 (12%)	7 (14%)
	Pancreas, NOS	14 (3.9%)	11 (3.0%)	4 (2.8%)	5 (3.4%)	2 (3.9%)	1 (2.0%)
	Prior Surgery, n (%)
	Whipple	50 (14%)	30 (8.3%)	27 (19%)	24 (17%)	12 (24%)	3 (5.9%)
	Distal pancreatectomy	13 (3.6%)	6 (1.7%)	19 (13%)	3 (2.1%)	6 (12%)	4 (7.8%)
	Total pancreatectomy	0 (0%)	0 (0%)	0 (0%)	0 (0%)	0 (0%)	0 (0%)
	Other	1 (0.3%)	1 (0.3%)	0 (0%)	0 (0%)	0 (0%)	0 (0%)
	No/unknown	299 (82%)	326 (90%)	99 (68%)	118 (81%)	33 (65%)	44 (86%)
	ECOG Score, n (%)
	0	102 (28%)	35 (9.6%)	32 (22%)	14 (9.7%)	11 (22%)	3 (5.9%)
	1	107 (29%)	142 (39%)	58 (40%)	62 (43%)	25 (49%)	22 (43%)
	2+	59 (16%)	113 (31%)	24 (17%)	48 (33%)	3 (5.9%)	21 (41%)
	Missing	95 (26%)	73 (20%)	31 (21%)	21 (14%)	12 (24%)	5 (9.8%)
	Presence of Ascites, n (%)	13 (4.0%)	26 (7.7%)	1 (1.2%)	22 (21%)	0 (0%)	10 (26%)
	Number of Metastases, n (%)
	0/Not captured	224 (62%)	230 (63%)	84 (58%)	80 (55%)	29 (57%)	20 (39%)
	1	111 (31%)	106 (29%)	44 (30%)	40 (28%)	19 (37%)	12 (24%)
	2+	28 (7.7%)	27 (7.4%)	17 (12%)	25 (17%)	3 (5.9%)	19 (37%)
	Neutrophil count [10^9/L]
	Normal	165 (45.5%)	174 (47.9%)	84 (57.9%)	77 (53.1%)	37 (72.5%)	20 (39.2%)
	Mean (SD)	4.43 (1.84)	4.02 (2.12)	4.39 (1.87)	3.52 (1.97)	3.82 (1.5)	3.9 (2.45)
	Median (Q1-Q3)	4.5 (3.19-5.5)	4.36 (2.6-5.3)	4.5 (3.32-5.5)	3.6 (2.18-4.68)	3.7 (3-4.99)	3.83 (2.57-4.97)
	Abnormal	116 (32%)	108 (29.8%)	39 (26.9%)	44 (30.3%)	6 (11.8%)	19 (37.3%)
	Unknown/Not tested	82 (22.6%)	81 (22.3%)	22 (15.2%)	24 (16.6%)	8 (15.7%)	12 (23.5%)
	Lymphocyte count [10^9/L]
	Normal	216 (59.5%)	249 (68.6%)	86 (59.3%)	87 (60%)	30 (58.8%)	26 (51%)
	Mean (SD)	1.51 (0.61)	1.58 (0.68)	1.56 (0.66)	1.34 (0.6)	1.65 (0.67)	1.74 (0.78)
	Median (Q1-Q3)	1.5 (1.12-1.8)	1.52 (1.3-2)	1.5 (1.3-1.9)	1.4 (1.1-1.6)	1.68 (1.22-2)	1.57 (1.22-2.32)
	Abnormal	107 (29.5%)	88 (24.2%)	47 (32.4%)	50 (34.5%)	19 (37.3%)	19 (37.3%)
	Unknown/Not tested	40 (11%)	26 (7.2%)	12 (8.3%)	8 (5.5%)	2 (3.9%)	6 (11.8%)
	White blood cell count [10^9/L]
	Normal	231 (63.6%)	185 (51%)	94 (64.8%)	71 (49%)	38 (74.5%)	26 (51%)
	Mean (SD)	7.27 (2.39)	6.68 (2.43)	6.86 (2.34)	6.45 (2.25)	6.04 (2.01)	6.89 (2.98)
	Median (Q1-Q3)	7.3 (5.6-9.1)	6.8 (5.63-8.3)	6.75 (5.65-8.57)	6.5 (5.34-7.8)	5.8 (5.1-7.63)	6.8 (5.28-8.75)
	Abnormal	98 (27%)	159 (43.8%)	41 (28.3%)	67 (46.2%)	11 (21.6%)	20 (39.2%)
	Unknown/Not tested	34 (9.4%)	19 (5.2%)	10 (6.9%)	7 (4.8%)	2 (3.9%)	5 (9.8%)
	Serum albumin [g/L]
	Normal	218 (60.1%)	111 (30.6%)	92 (63.4%)	46 (31.7%)	39 (76.5%)	10 (19.6%)
	Mean (SD)	38.65 (3.19)	39.04 (2.63)	38.02 (2.71)	38.09 (2.92)	38.26 (2.82)	37.8 (4.78)
	Median (Q1-Q3)	38 (36-41)	39 (37-41)	38 (36-39)	38 (36-40)	38 (36.5-40)	37 (35-39.5)
	Abnormal	112 (30.9%)	232 (63.9%)	43 (29.7%)	98 (67.6%)	10 (19.6%)	40 (78.4%)
	Unknown/Not tested	33 (9.1%)	20 (5.5%)	10 (6.9%)	1 (0.7%)	2 (3.9%)	1 (2%)
	Alanine transaminase (ALT) [U/L]
	Normal	217 (59.8%)	208 (57.3%)	99 (68.3%)	104 (71.7%)	34 (66.7%)	41 (80.4%)
	Mean (SD)	22.53 (12.45)	25.92 (12.91)	21.44 (11.42)	26.45 (11.37)	19.85 (8.27)	21.98 (10.8)
	Median (Q1-Q3)	20 (13-28)	24 (16-33)	18 (13-27)	26 (17-34)	18.5 (13.25-24.75)	20 (15-28)
	Abnormal	111 (30.6%)	137 (37.7%)	34 (23.4%)	40 (27.6%)	16 (31.4%)	9 (17.6%)
	Unknown/Not tested	35 (9.6%)	18 (5%)	12 (8.3%)	1 (0.7%)	1 (2%)	1 (2%)
	Aspartate transaminase (AST) [U/L]
	Normal	198 (54.5%)	199 (54.8%)	88 (60.7%)	94 (64.8%)	35 (68.6%)	35 (68.6%)
	Mean (SD)	22.19 (8.07)	24.61 (7.38)	23.15 (7.29)	24.92 (7.9)	23.8 (8.04)	24.32 (8.04)
	Median (Q1-Q3)	20 (16-27)	25 (19-30)	21 (18-28)	24 (19-32)	21 (17.5-29.5)	24 (19-29.5)
	Abnormal	129 (35.5%)	146 (40.2%)	46 (31.7%)	50 (34.5%)	15 (29.4%)	15 (29.4%)
	Unknown/Not tested	36 (9.9%)	18 (5%)	11 (7.6%)	1 (0.7%)	1 (2%)	1 (2%)
	Alkaline phosphatase (ALP) [U/L]
	Normal	166 (45.7%)	75 (20.7%)	65 (44.8%)	20 (13.8%)	28 (54.9%)	9 (17.6%)
	Mean (SD)	89.88 (24.03)	86.16 (21.68)	96.06 (22.28)	90.5 (20.89)	94.21 (19.61)	91.78 (20.73)
	Median (Q1-Q3)	89 (73-107.75)	85 (70.5-99)	95 (76-113)	95.5 (78.5-106.25)	97 (80-109.5)	91 (76-108)
	Abnormal	163 (44.9%)	268 (73.8%)	70 (48.3%)	124 (85.5%)	22 (43.1%)	41 (80.4%)
	Unknown/Not tested	34 (9.4%)	20 (5.5%)	10 (6.9%)	1 (0.7%)	1 (2%)	1 (2%)
	Lactate dehydrogenase (LDH) [U/L]
	Normal	57 (15.7%)	50 (13.8%)	22 (15.2%)	29 (20%)	7 (13.7%)	10 (19.6%)
	Mean (SD)	220.18 (102.86)	178.96 (45.76)	193.09 (94.38)	225.93 (117.6)	217.14 (110.01)	240.41 (136.05)
	Median (Q1-Q3)	187 (168-213)	176 (151-200.75)	177.5 (142-205.25)	182 (160-230)	181 (172-211)	178.5 (145.75-323.25)
	Abnormal	38 (10.5%)	37 (10.2%)	17 (11.7%)	20 (13.8%)	8 (15.7%)	6 (11.8%)
	Unknown/Not tested	268 (73.8%)	276 (76%)	106 (73.1%)	96 (66.2%)	36 (70.6%)	35 (68.6%)
	Serum bilirubin [mg/dL]
	Normal	240 (66.1%)	222 (61.2%)	101 (69.7%)	113 (77.9%)	42 (82.4%)	41 (80.4%)
	Mean (SD)	0.59 (0.25)	0.56 (0.25)	0.56 (0.23)	0.54 (0.23)	0.56 (0.23)	0.51 (0.24)
	Median (Q1-Q3)	0.5 (0.4-0.8)	0.5 (0.4-0.7)	0.5 (0.4-0.7)	0.5 (0.4-0.7)	0.5 (0.32-0.8)	0.5 (0.3-0.6)
	Abnormal	70 (19.3%)	109 (30%)	30 (20.7%)	24 (16.6%)	6 (11.8%)	9 (17.6%)
	Unknown/Not tested	53 (14.6%)	32 (8.8%)	14 (9.7%)	8 (5.5%)	3 (5.9%)	1 (2%)
	Hemoglobin A1C (HbA1C) [%]
	Normal	0 (0%)	0 (0%)	0 (0%)	0 (0%)	0 (0%)	0 (0%)
	Abnormal	4 (1.1%)	9 (2.5%)	2 (1.4%)	3 (2.1%)	1 (2%)	2 (3.9%)
	Unknown/Not tested	359 (98.9%)	354 (97.5%)	143 (98.6%)	142 (97.9%)	50 (98%)	49 (96.1%)
	Carbohydrate antigen 19-9 [U/mL]
	Normal	61 (16.8%)	23 (6.3%)	29 (20%)	6 (4.1%)	2 (3.9%)	7 (13.7%)
	Mean (SD)	13.95 (10.83)	15.7 (12.42)	10.77 (10.19)	15.33 (10.17)	5 (4.24)	11.84 (8.38)
	Median (Q1-Q3)	12 (4.2-24)	13 (3.8-26)	8 (2.6-13.7)	13.5 (10.5-18)	5 (3.5-6.5)	10 (7.45-15)
	Abnormal	217 (59.8%)	259 (71.3%)	89 (61.4%)	109 (75.2%)	40 (78.4%)	37 (72.5%)
	Unknown/Not tested	85 (23.4%)	81 (22.3%)	27 (18.6%)	30 (20.7%)	9 (17.6%)	7 (13.7%)
	Neutrophil to Lymphocyte ratio (NTL)
	< 5	129(35.5%)	170(46.8%)	67(46.2%)	81(55.9%)	32(62.7%)	17(33.3%)
	>= 5	148(40.8%)	107(29.5%)	54(37.2%)	35(24.1%)	10(19.6%)	20(39.2%)
	Missing	86(23.7%)	86(23.7%)	24(16.6%)	29(20%)	9(17.6%)	14(27.5%)
	*Low risk: In the top 10% of survival; High risk: In the bottom 10% of survival
